# Supplementary material for: Loss of cohesin regulator PDS5A reveals repressive role of Polycomb loops
Source: Nat Commun. 2023 Dec 9;14:8160. doi: 10.1038/s41467-023-43869-w (PMC10710464; doi:10.1038/s41467-023-43869-w)
Supplement: Supplementary file 4 — Source Data [file 41467_2023_43869_MOESM4_ESM.xlsx]

## Sheet: Fig. 2a
Western blot analysis of cohesin, PcG proteins and histone modification levels in wild-type and Pds5a KO ESCs.
Description: Uncropped western blot images of cohesin, PcG proteins and histone modifications in Pds5aGT KO and Pds5aGT WT ESCs and in Pds5a KO and wild-type ESCs.

## Sheet: Fig. 6e
Impact of Polycomb loop anchor deletion on PRC1/PRC2 target gene expression.
Description: RNA expression analysis by RT-qPCR of Foxd1, Ccno, Dll1 and Barx1 expression changes, relative to Gapdh, in response to deletion of Polycomb loop anchor at Irx2.
	Irx2 deletion cl.A3		Irx2 deletion cl.B1
	R1	R2	R1	R2
Foxd1	1.57621	1.48168	1.94177	1.49023
Ccno	-0.318854	-0.283105	-0.220381	0.6654
Dll1	0.029509	0.150463	-0.0156162	-0.831836
Barx1	-0.257024	0.276014	0.0283138	-0.861703

## Sheet: Suppl. Fig. 1c & e
Western blots confirming CRISPR deletions of RING1B, PDS5A and PDS5B.
Description: c) Uncropped western blot images of RING1B and PDS5A expression in parental TetR-Cbx7 and clonal CRISPR mutant reporter ESCs. e) Uncropped western blot images of PDS5B expression in parental TetR-Cbx7, Pds5a CRISPR mutant reporter ESCs and PDS5B CRISPR mutant reporter ESCs.

## Sheet: Suppl.  Fig. 2a
PDS5B expression in wildtype and PDS5A KO ESCs
Description: Uncropped western blot images of PDS5B expression in Pds5aGT KO and Pds5aGT WT ESCs and in Pds5a KO and wild-type ESCs.

## Sheet: Suppl. Fig. 2g
Impact of acute PDS5A deletion on expression of cPRC1/PRC2 target genes.
Description: RNA expression analysis of selected PRC1/PRC2 target genes in response to induced PDS5A deletion. RT-qPCR analysis in Pds5aGT WT ESCs 72 hours after transfection with vector expressing FlpO recombinase inducing gene trap inversion or empty vector (mock). Shown are fold-changes normalized by Gapdh.
	without FlpO		with FlpO
	R1	R2	R1	R2
Foxd1	0.887612	1.11239	21.0324	12.8003
Dlx2	1.17031	0.829689	8.33623	5.86466
Irx3	1.25328	0.746721	7.49301	4.89561
Otx1	1.20883	0.791165	4.75676	3.527
Six1	1.17353	0.826471	2.21039	1.76517
Hoxa1	1.28387	0.716128	1.44346	1.08573
Hoxb13	1.26479	0.735214	0.969234	0.55569

## Sheet: Suppl. Fig. 3c
ChIP-qPCR analysis of Polycomb-dependent chromatin changes in response to PDS5A deletion.
Description: ChIP-qPCR compares PcG proteins and histone modifications at selected PRC1/PRC2 target genes in wild-type and Pds5a KO ESCs. Shown are two independent experimental replicates. IAP serves as negative control.
	H3K27me3 wild-type		H3K27me3 Pds5a KO		H2Aub1 wild-type		H2Aub1 Pds5a KO		RIng1b wild-type		RIng1b Pds5a KO		Suz12 wild-type		Suz12 Pds5a KO
	R1	R2	R1	R2	R1	R2	R1	R2	R1	R2	R1	R2	R1	R2	R1	R2
Evx2	0.11	0.08	0.14	0.11	6.25	6.1	5.96	6.24	2.86	2.65	3.66	3.79	3.18	3.27	3.67	3.6
HoxD9	0.12	0.11	0.15	0.09	6.79	6.07	4.12	3.99	1.98	1.78	2.17	2.08	2.26	2.3	2.19	2.12
Fzd1	0.12	0.09	0.14	0.1	3.06	2.8	2.44	2.5	3.47	3.4	4.55	5.11	3.7	3.82	4.63	4.59
IAP	0.02	0.01	0.05	0.02	1	1	1	1	0.01	0.06	0.01	0.01	0.03	0.03	0.04	0.03

## Sheet: Suppl. Fig. 4f
Western blot analysis of chromatin-bound and soluble fractions of SMC3 in wild-type and PDS5A KO ESCs.
Description: Uncropped western blot images of SMC3, TUBULIN and H3 signals in nuclear soluble extract (NE) and chromatin-bound (CB) fraction of Pds5aGT WT and Pds5aGT KO ESCs, and wild-type and Pds5a KO ESCs. Numbers below indicate SMC3 signal normalized by Ponceau staining.
